# Supplementary material for: Impact of a Treatment Guide on Intravenous Fluids in Minimising the Risk of Hospital-Acquired Hyponatraemia in Denmark
Source: J Clin Med. 2023 Aug 3;12(15):5105. doi: 10.3390/jcm12155105 (PMC10420267; doi:10.3390/jcm12155105)
Supplement: Supplementary file 1 [file jcm-12-05105-s001.zip]

Archive with 1 entries (1 files):
- jcm-2430547-supplementary.pdf
